# Supplementary material for: A negative feedback loop between JNK-associated leucine zipper protein and TGF-β1 regulates kidney fibrosis
Source: Commun Biol. 2020 Jun 5;3:288. doi: 10.1038/s42003-020-1008-z (PMC7275040; doi:10.1038/s42003-020-1008-z)
Supplement: Supplementary file 3 — Supplementary Data 1 [file 42003_2020_1008_MOESM3_ESM.xlsx]

## Sheet: Figure 1
Figure 1
	Fig 1a. HE staining			Fig 1b. IF alpha-SMA			Fig 1c. PCR alpha-SMA			Fig 1d. Western blot alpha-SMA			Fig 1e. IF F4/80
	sham	UUO		sham	UUO		sham	UUO		sham	UUO		sham	UUO
	0.24	2.42		0.32	6.21		0.3224	6.2113		0.114	1.233		0.587	13.82			jlp +/+
	0.64	1.97		0.42	5.73		0.4248	5.7282		0.088	1.126		0.135	16.97			jlp -/-
	0.43	2.21		0.51	4.65		0.5117	4.6498		0.091	1.091		0.123	15.24
	0.21	1.44		0.48	4.22		0.4832	4.2251		0.06773	1.108		0.223	12.581
	0.65	2.53		0.88	5.79		0.88965	5.7882		0.1023	0.9123		0.407	14.056
	0.33	3.33		0.62	16.21		0.6209	16.2183		0.062	1.682		0.442	21.61
	0.42	3.69		1.32	13.47		1.3228	13.4703		0.093	1.773		0.726	26.73
	0.71	3.26		0.48	14.53		0.4829	14.5324		0.066	1.859		0.663	25.19
	0.22	2.56		0.94	13.59		0.9392	13.5961		0.072	1.434		0.393	22.567
	0.18	2.81		1.22	11.41		1.2187	11.4103		0.0981	1.711		0.506	24.091
	Fig 1a. MTS staining			Fig1 b. IF Collagen-I			Fig1 c. PCR collagen-I			Fig1 d. Western blot collagen-I			Fig 1e. IHC caspase-3
	sham	UUO		sham	UUO		sham	UUO		sham	UUO		sham	UUO
	2.11	5.34		0.44	6.23		0.4412	6.2338		0.077	0.176		1.22	9.62
	1.53	5.87		0.42	5.51		0.4244	5.5147		0.112	0.224		1.17	12.91
	1.72	7.62		0.55	4.28		0.5504	4.2806		0.012	0.336		1.32	11.78
	0.88	5.23		0.61	4.55		0.6143	4.5513		0.034	0.311		1.622	10.45
	0.65	8.62		0.34	3.92		0.3473	3.9224		0.057	0.18		1.205	10.02
	1.85	13.61		0.53	13.57		0.5379	13.5748		0.058	0.623		1.96	19.36
	2.329	11.54		0.33	15.11		0.3383	15.1167		0.083	0.543		0.69	22.96
	2.13	13.37		0.41	11.6		0.4102	11.6359		0.124	0.499		0.925	20.23
	1.01	12.89		0.28	13.64		0.2857	13.6451		0.033	0.403		1.441	18.32
	0.71	9.71		0.49	11.22		0.4875	11.2248		0.044	0.482		1.632	21.12
				Fig1 b. IF FN			Fig1 c. PCR fn			Fig1 d. Western blot FN
				sham	UUO		sham	UUO		sham	UUO
				0.52	3.29		0.5232	3.2863		0.046	0.192
				0.92	6.62		0.9203	6.6173		0.067	0.233
				0.44	4.64		0.4452	4.6411		0.041	0.252
				0.52	3.71		0.5233	3.7183		0.0551	0.224
				0.37	4.14		0.3742	4.1442		0.0366	0.167
				1.02	20.11		1.0211	20.1118		0.069	0.386
				1.12	22.67		1.1209	22.6753		0.033	0.421
				0.79	18.39		0.7803	18.3944		0.042	0.402
				0.32	17.31		0.3183	17.3162		0.045	0.441
				0.58	16.77		0.5773	16.7737		0.059	0.323

## Sheet: figure 2
Figure 2
	Fig 2a. HE staining			Fig 2b. IF slpha-SMA			Fig 2c. PCR alpha-SMA			Fig 2d.WB FN			Fig 2e. IHC TGF-beta
	sham	UUO		sham	UUO		sham	UUO		sham	UUO		sham	UUO
	0.3	2.1		0.61	8.5		1	1.5431		0.481	1.983		2.125	7.143			jlp flox/flox
	0.7	1.8		0.43	5.7		1	1.435		0.662	2.243		2.673	7.772			jlp cKO
	0.4	2.1		0.61	8.2		1	1.6194		0.39	2.464		1.771	5.956
	0.4	1.9		0.32	7.3		1	1.33022		0.418	2.073		1.602	5.045
	0.4	1.7		0.39	6.4		1	1.44212		0.383	2.23		2.232	7.036
	0.3	2.9		0.65	16.2		1.162	2.5453		0.681	3.045		1.292	15.254
	0.7	2.6		0.88	13.6		0.934	2.4232		0.787	3.453		2.564	14.778
	0.6	2.7		0.57	17.9		1.112	1.965		0.474	2.981		2.457	17.291
	0.3	2.4		0.71	13.2		1.02343	2.13434		0.567	2.672		2.103	15.339
	0.5	2.1		0.62	14.1		0.97632	2.07543		0.447	2.55		1.703	14.602
	Fig 2a. MTS staining			Fig 2b. IF FN			Fig 2c. PCR FN			Fig 2d.WB Collagen-I			Fig 2e. WB TGF-beta
	sham	UUO		sham	UUO		sham	UUO		sham	UUO		sham	UUO
	2.33	8.31		1.1	7.3		1	1.622		0.082	0.333		0.132	0.534
	1.51	7.16		0.91	6.6		1	1.3443		0.114	0.241		0.146	0.311
	2.26	6.44		0.66	4.6		1	1.3902		0.091	0.362		0.097	0.469
	2.234	6.345		1.02	7.3		1	1.13443		0.102	0.302		0.101	0.602
	1.683	8.973		0.78	4.8		1	1.3697		0.079	0.267		0.063	0.339
	1.91	14.11		0.39	18.6		1.177	2.221		0.068	0.681		0.068	0.814
	2.42	10.48		0.65	20.7		1.146	1.876		0.093	0.572		0.143	0.872
	1.73	13.82		0.74	18.3		1.098	1.761		0.102	0.496		0.161	0.713
	1.771	15.374		0.78	14.7		0.9432	2.1345		0.088	0.561		0.079	0.751
	2.223	13.3784		0.93	17.2		0.98743	1.90567		0.078	0.497		0.107	0.639
				Fig 2b. IF collagen-1			Fig 2c. PCR collagen-1			Fig 2d. WB alpha-SMA			Fig 2e. PCR TGF-beta
				sham	UUO		sham	UUO		sham	UUO		sham	UUO
				0.92	6.5		1	1.6952		0.126	0.632		1	1.9234
				0.42	4.7		1	1.4221		0.247	0.441		1	1.57465
				0.55	6.5		1	1.831		0.311	0.668		1	1.81234
				0.76	7.6		1	1.7031		0.283	0.491		1	1.8785
				0.82	5.9		1	1.45645		0.301	0.602		1	1.4468
				0.63	16.7		1.097	2.112		0.162	0.911		1.07256	2.64
				0.57	15.1		1.123	2.453		0.193	0.972		0.9423	2.41234
				0.41	17.6		1.132	2.2712		0.367	1.119		1.11612	2.565
				0.73	14.1		1.02423	1.9045		0.278	1.045		1.02343	2.5687
				0.46	14.4		0.9457	2.2046		0.305	0.856		0.97632	2.30764

## Sheet: Figure 3
Figure 3
	Fig 3e. WB JLP							Fig. 3h WB JLP
	Sham	1.512	1.435	1.312	1.29	1.361		TGF-beta
	UUO 7d	0.822	1.012	1.104	1.032	0.902		0	1.132	0.933	1.226	1.123	0.882
	UUO 14d	0.668	0.478	0.686	0.587	0.603		0.1	0.764	0.698	0.682	0.602	0.531
								10	0.393	0.487	0.469	0.411	0.368
	Fig 3f. PCR jlp							100	0.114	0.245	0.221	0.201	0.156
	Sham	1	1	1	1.03453	1.06234
	UUO 7d	0.746088	0.839149	0.817902	0.80234	0.77931
	UUO 14d	0.70154	0.60154	0.580766	0.63011	0.45983		Fig. 3i PCR jlp
								Medium	1.044	0.987	0.882	0.901	1.121
	Fig 3g. PCR Human jlp							TGF-beta	0.332	0.295	0.284	0.221	0.302
	normal	1.831	2.155	3.931	3.258			FGF	0.477	0.431	0.506	0.402	0.422
	CKD	1	1.684	1.799	2.057			TNF-alpha	0.784	0.823	0.904	0.757	0.687
								Fig 3j. PCR jlp
								TGF-beta
								0	1	1	1	1	1
								0.1	0.809	0.828	0.941	0.933	0.8212
								10	0.832	0.871	0.732	0.712	0.803
								100	0.608	0.506	0.453	0.322	0.357

## Sheet: Figure 4
Figure 4
	Fig 4a. IHC TGF-beta			Fig 4b. Western blot TGF-beta			Fig 4c. PCR TGF-beta			Fig 4d. WB TGF-beta
	sham	UUO		sham	UUO		sham	UUO		ctrl siRNA	jlp siRNA
	2.22	7.62		0.0412	0.2422		1	1.71351		0.104	0.2816			jlp +/+
	1.47	6.221		0.0493	0.2182		1	1.68586		0.119	0.2525			jlp -/-
	1.32	7.78		0.04233	0.3755		1	1.6124		0.095	0.1163
	1.034	5.431		0.0561	0.3213		1	1.55213		0.0921	0.195
	2.011	6.034		0.0832	0.2577		1	1.62312		0.0835	0.224
	1.96	14.36		0.0523	0.6912		1.054	2.94227		0.077	0.6652
	0.69	14.96		0.0318	0.5649		0.998	2.45761		0.052	0.5903
	0.925	17.23		0.03652	0.5926		1.0045	2.2384		0.061	0.7092
	1.341	13.21		0.0771	0.6072		0.9731	2.4342		0.0702	0.532
	1.876	15.032		0.0502	0.6213		1.0341	2.0321		0.0652	0.634
				Fig 4b. Western blot p-Smad2						Fig 4e. PCR TGF-beta
				sham	UUO					ctrl siRNA	jlp siRNA
				0.1132	0.3136					1	1.60234
				0.1026	0.3622					1	1.54929
				0.0925	0.3051					1	1.40583
				0.1207	0.2816					1	1.48732
				0.0792	0.3118					1	1.1822
				0.0854	0.8322					0.999311	2.43023
				0.0763	0.7687					0.97131	2.19443
				0.104	0.95032					1.0321	2.01344
				0.1261	0.7283					1.03422	2.08723
				0.09032	0.6954					1.0223	1.7342
				Fig 4b. Western blot p-Smad3
				sham	UUO
				0.11	0.202
				0.07	0.236
				0.089	0.179
				0.0902	0.1572
				0.1123	0.2071
				0.116	0.423
				0.124	0.491
				0.0972	0.571
				0.0854	0.5012
				0.07296	0.4131

## Sheet: Figure 5
Figure 5
	Fig 5c. WB FN									Fig. 5f. Cell cycle
	Medium	TGF-beta								Medium+ctrl siRNA	TGF-beta+ctrl siRNA	Medium+jlp siRNA	TGF-beta+jlp siRNA
	0.1186	0.339			ctrl siRNA				G0/G1	80.3	74.2	80.2	64.1
	0.0961	0.272			jlp siRNA					77.6	70.7	82.4	60.1
	0.0832	0.307								82.2	75.9	77.45	57.4
	0.1023	0.2402							S	6.84	7.14	7.17	9.17
	0.0732	0.2196								8.21	9.21	7.92	13.6
	0.058	1.0991								7.33	5.43	11.21	14.3
	0.0742	1.1832							G2/M	12.8	18.6	12.6	26.7
	0.0886	1.0793								14.19	20.09	9.68	26.3
	0.06923	1.002								10.47	18.67	11.34	28.3
	0.1057	0.793
					Fig 5h. Cell apoptosis
	Fig 5c. WB Collagen-I				Medium	TGF-beta
	Medium	TGF-beta			3.18	13.6
	0.119	1.16645			2.45	10.12
	0.10934	1.24451			3.233	11.45
	0.143	1.1594			4.02	11.73
	0.092	1.31			3.02	9.34
	0.162	1.023			2.94	26.723
	0.10732	1.5893			3.33	22.876
	0.1099	1.4967			2.657	24.9
	0.14783	1.54763			4.02	22.45
	0.078	1.6512			2.34	18.45
	0.119	1.2023
	Fig 5c. WB alpha-SMA
	Medium	TGF-beta
	0.3158	1.0463
	0.3126	1.1565
	0.2931	1.2577
	0.203	1.391
	0.265	0.865
	0.2112	1.865
	0.336	2.0336
	0.3109	1.8163
	0.241	1.7023
	0.287	1.58003

## Sheet: Figure 6
Figure 6
	Fig 6a. Western blot LC3
	sham	UUO
	0.092	0.338			jlp flox/flox
	0.051	0.273			jlp cKO
	0.069	0.2382
	0.0793	0.21
	0.0621	0.192
	0.078	1.115
	0.053	1.213
	0.081	0.962
	0.0892	1.293
	0.0753	1.034
	Fig. 6a Western blot SQSTM1
	sham	UUO
	0.743	0.301
	0.636	0.342
	0.557	0.301
	0.604	0.2178
	0.542	0.267
	0.721	0.162
	0.724	0.1085
	0.786	0.127
	0.6065	0.112
	0.657	0.106
	Fig 6a. Western blot Beclin-1
	sham	UUO
	0.082	0.222
	0.064	0.319
	0.112	0.253
	0.103	0.178
	0.079	0.278
	0.106	0.404
	0.076	0.457
	0.091	0.512
	0.1041	0.4056
	0.0753	0.381

## Sheet: Figure 7
FIgure 7
	Fig 7a. WB LC3			Fig 7b. WB LC3			Fig 7c. WB LC3			Fig 7d. LC3 dot
	Medium	TGF-beta		Medium	TGF-beta		Medium	TGF-beta		Medium	ctrl siRNA	jlp siRNA
	0.0823	1.442		0.171	2.592		0.152	0.526		2	34	52
	0.0955	1.232		0.0934	2.36		0.102	0.468		4	32	63
	0.102	1.303		0.091	2.317		0.177	0.437		5	50	81
	0.1123	1.3087		0.1023	2.033		0.0956	0.602		7	28	65
	0.0762	1.15067		0.0836	2.103		0.1534	0.421		3	41	72
	0.0883	2.071		0.1032	1.981		0.148	0.703
	0.10776	2.235		0.13	2.41		0.1191	0.782			ctrl siRNA
	0.0902	1.931		0.118	2.618		0.133	0.901			jlp siRNA
	0.1078	1.745		0.092	2.034		0.103	1.12
	0.07542	2.0534		0.09042	2.132		0.136	0.8032
	Fig 7a. WB SQSTM1			Fig 7b. WB SQSTM1			Fig 7c. WB SQSTM1
	Medium	TGF-beta		Medium	TGF-beta		Medium	TGF-beta
	2.294	1.494		0.98	0.644		0.251	1.16
	1.791	1.356		1.12	0.421		0.336	1.533
	2.102	1.1402		1.321	0.551		0.358	1.355
	1.6342	1.28232		0.803	0.502		0.42	1.23
	2.0932	0.9054		0.881	0.397		0.304	1.902
	1.943	0.661		1.18	0.712		0.321	1.965
	1.677	0.433		0.923	0.57		0.265	1.672
	1.807	0.4177		1.067	0.589		0.289	2.456
	1.5243	0.541		0.904	0.338		0.253	2.01
	1.6044	0.507		1.023	0.424		0.381	1.774
	Fig 7a. WB Beclin-1			Fig 7b. WB Beclin-1			Fig 7c. WB Beclin-1
	Medium	TGF-beta		Medium	TGF-beta		Medium	TGF-beta
	0.083	1.343		0.1071	1.0744		0.103	0.675
	0.124	1.016		0.0934	0.959		0.09	0.832
	0.091	1.551		0.091	1.221		0.087	0.708
	0.1032	1.174		0.113	0.852		0.113	0.521
	0.0958	1.22		0.0783	0.784		0.081	0.621
	0.125	2.323		0.10232	1.753		0.106	1.531
	0.0908	1.878		0.103	1.54		0.087	1.806
	0.112	2.134		0.118	1.568		0.0892	1.969
	0.0904	2.043		0.086	1.054		0.122	1.694
	0.1083	2.104		0.1012	1.508		0.087	1.703
								2.294	1.791	2.102	1.6342	2.0932	1.943	1.677	1.807	1.5243	1.6044
								1.494	1.356	1.1402	1.28232	0.9054	0.661	0.433	0.4177	0.541	0.507

## Sheet: Figure 8
Figure 8
	Fig 8a. WB JLP					Fig 8b. HE staining			Fig 8c. IF alpha-SMA			Fig 8d. PCR alpha-SMA			Fig 8e. WB FN			Fig 8f. IHC TGF-beta			Fig 8g. WB TGF-beta
	Day 0	Day 1	Day 3	Day 7		sham	UUO		sham	UUO		sham	UUO		sham	UUO		sham	UUO		sham	UUO
	0.325	0.241239	0.256835	0.0159696		0.2	2.6		0.676	12.52		1	1.567		0.313	1.231		1.1	10.1		0.08	0.432
	0.401	0.174344	0.340432	0.0135699		0.3	2.4		0.421	13.3		1	1.735		0.368	1.538		1.37	7.4		0.11	0.311
	0.351	0.342565	0.136438	0.0191043		0.4	2.2		0.544	16.11		1	1.669		0.327	1.615		1.72	8.95		0.09	0.483
	0.626	0.1532	0.04321	0.0343		0.2	2.8		0.38	10.74		1	1.603		0.2	1.1		1.01	8.12		0.121	0.379
	0.227	0.09534	0.0289	0.023		0.7	1.8		0.511	14.9		1	1.5223		0.27	1.45		1.26	6.9		0.0881	0.276
	2.22843	1.07905	0.402	0.0391528		0.3	1.4		0.623	3.44		0.976	1.118		0.288	0.461		1.39	5.2		0.089	0.212
	1.56358	0.652951	0.54303	0.102238		0.9	1.1		0.456	4.25		0.886	1.27		0.175	0.562		1.58	7.2		0.123	0.174
	1.24137	0.647515	0.686781	0.0682018		0.6	1.4		0.445	5.1		0.902	1.064		0.112	0.483		1.35	6.21		0.141	0.282
	1.57239	0.5031	0.123	0.0901		0.7	1.5		0.609	4.27		1.0321	1.1435		0.1	0.32		1.1	5.01		0.131	0.118
	1.2034	0.4043	0.20443	0.075		0.5	0.9		0.305	2.79		1.1033	0.9874		0.24	0.41		1.26	4.8		0.098	0.186
						Fig 8b. MTS staining			Fig 8c. IF FN			Fig 8d. PCR FN			Fig 8e. WB Collagen						Fig 8h. PCR TGF-beta
		Cre-, jlp TG				sham	UUO		sham	UUO		sham	UUO		sham	UUO					sham	UUO
		Cre+, jlp TG				1.4	7.5		0.41	13.22		1	1.75		0.071	0.314					1	2.024
						1.6	8.5		0.62	10.15		1	1.42		0.062	0.363					1	1.872
						0.4	8.9		0.41	11.12		1	1.56		0.059	0.296					1	1.713
						0.3	6.7		0.23	12.17		1	1.607		0.051	0.234					1	1.687
						0.2	5.8		0.32	9.43		1	1.502		0.064	0.291					1	1.911
						1.2	3.2		1	2.92		0.9162	1.255		0.066	0.123					0.992	1.364
						0.3	4.7		1.1	3.61		0.906	1.3181		0.051	0.115					1.112	1.281
						0.04	2.9		0.82	5.15		0.889	1.238		0.054	0.094					1.013	1.379
						0.6	1.5		0.69	3.26		0.993	1.044		0.067	0.0913					1.078	1.122
						0.7	3.1		0.75	2.63		0.967	1.1434		0.041	0.169					0.988	1.218
																					0.988	1.224
									Fig 8c. IF Collagen-I			Fig 8d. PCR collagen-I			Fig 8e. WB alpha-SMA
									sham	UUO		sham	UUO		sham	UUO
									0.48	14.21		1	1.62		0.144	0.723
									0.66	11.62		1	1.42		0.213	0.841
									0.5	12.88		1	1.71		0.191	0.663
									0.33	10.37		1	1.398		0.116	0.512
									0.48	13.4		1	1.6023		0.17	0.638
									0.71	3.86		0.867	1.125		0.165	0.356
									0.6	5.11		1.033	1.1732		0.149	0.412
									0.4	4.33		0.9156	1.10978		0.258	0.326
									0.63	3.4		1.012	0.992		0.137	0.209
									0.77	2.73		0.938	1.203		0.223	0.344

## Sheet: Figure S3
Figure S3
	Fig S3a. MTS staining			Fig S3b. WB FN
	sham	UUO		sham	UUO
	0.37	3.45		0.094561	0.87586			jlp +/+
	1.75	6.35		0.083647	0.91283			jlp -/-
	1.22	4.32		0.10976	0.88695
	0.64	2.26		0.0831	0.7533
	1.14	4.79		0.11234	0.7032
	1.62	12.27		0.0944689	1.78086
	0.76	10.43		0.0822009	1.69992
	1.62	13.97		0.102675	1.7085
	0.98	8.34		0.084	1.5676
	1.83	11.67		0.123	1.5234
	Fig S3a. IHC alpha-SMA			Fig S3b. WB Collagen-I
	sham	UUO		sham	UUO
	0.69	13.24		0.07	0.278726
	1.09	15.23		0.072	0.34803
	1.26	13.01		0.08065	0.31789
	0.89	9.54		0.06543	0.2576
	1.05	10.56		0.082	0.2943
	0.72	18.24		0.0911	0.679
	1.32	20.24		0.0812	0.562768
	1.67	18.99		0.07858	0.53096
	0.74	16.43		0.0712	0.4978
	1.13	15.78		0.0693	0.4577
				Fig S3b. WB alpha-SMA
				sham	UUO
				0.0942568	0.339402
				0.105579	0.351005
				0.134	0.27579
				0.0733	0.2565
				0.0931	0.3043
				0.104558	0.70986
				0.0955024	0.62789
				0.08876	0.50976
				0.0903	0.4506
				0.1123	0.512

## Sheet: Figure S5
Figure S5
	Fig S5a. WB LC3
	sham	UUO
	0.083	0.27			Cre-, jlp TG
	0.062	0.34			Cre+, jlp TG
	0.091	0.26
	0.112	0.22
	0.0783	0.29
	0.068	0.11
	0.07	0.14
	0.091	0.098
	0.1103	0.079
	0.0901	0.093
	Fig S5a. WB SQSTM1
	sham	UUO
	2.22	0.92
	2.63	0.54
	2.06	0.76
	1.86	0.62
	1.77	0.83
	2.28	1.91
	2.7	2.14
	2.24	2.298
	1.4232	2.01
	1.694	1.79
	Fig S5a. WB Beclin-1
	sham	UUO
	0.18	0.37
	0.16	0.44
	0.19	0.28
	0.14	0.22
	0.097	0.32
	0.168	0.11
	0.17	0.12
	0.091	0.098
	0.082	0.078
	0.11	0.092
